# Supplementary material for: ARGLU1 in Glioma: A Novel Potential Regulator of Splicing, DNA Repair, and Therapeutic Resistance
Source: Cells. 2026 Jun 22;15(12):1124. doi: 10.3390/cells15121124 (PMC13297544; doi:10.3390/cells15121124)
Supplement: Supplementary file 1 [file cells-15-01124-s001.zip]

Archive with 1 entries (1 files):
- cells-4319013-supplementary.pdf
